# Supplementary material for: Transparent Colloids of Detonation Nanodiamond: Physical, Chemical and Biological Properties
Source: Materials (Basel). 2023 Sep 15;16(18):6227. doi: 10.3390/ma16186227 (PMC10532683; doi:10.3390/ma16186227)
Supplement: Supplementary file 1 [file materials-16-06227-s001.zip]

Archive with 1 entries (1 files):
- materials-2562793-supplementary.pdf
